# Supplementary material for: Validation of a New Stress Induction Protocol Using Speech Improvisation (IMPRO)
Source: Brain Sci. 2025 May 19;15(5):522. doi: 10.3390/brainsci15050522 (PMC12110528; doi:10.3390/brainsci15050522)
Supplement: Supplementary file 1 [file brainsci-15-00522-s001.zip]

Archive with 1 entries (1 files):
- brainsci-3638458-supplementary.pdf
